# Supplementary material for: Using the Oral Assessment Guide to Predict the Onset of Pneumonia in Residents of Long-Term Care and Welfare Facilities: A One-Year Prospective Cohort Study
Source: Int J Environ Res Public Health. 2022 Oct 22;19(21):13731. doi: 10.3390/ijerph192113731 (PMC9654310; doi:10.3390/ijerph192113731)
Supplement: Supplementary file 1 [file ijerph-19-13731-s001.zip]

Archive with 7 entries (7 files):
- English-Editing-Certificate-52286.pdf
- reviceüjTablesS1 ver4.pdf
- reviceüjTablesS2 ver4.pdf
- reviceüjTablesS3 ver4.pdf
- reviceüjTablesS4 ver4.pdf
- reviceüjTablesS5 ver4.pdf
- reviceüjTablesS6 ver4.pdf
